# Supplementary material for: Subcellular localization of FANCD2 is associated with survival in ovarian carcinoma
Source: Oncotarget. 2020 Feb 25;11(8):775–83. doi: 10.18632/oncotarget.27437 (PMC7055545; doi:10.18632/oncotarget.27437)
Supplement: Supplementary file 2 [file oncotarget-11-775-s002.xlsx]

## Sheet: Supplementary Table 1
Supplementary Table 1: Peptides and spectral counts of proteins identified as binding partners of cytoplasmic FANCD2 by mass spectrometry
					Total	Total	Total
Link	MW	CountsTot	UniqueTot	UniqFrac	225kda	260kda	350kda
PLEC_HUMAN	531792	660	644	0.976	36	143	481
K2C1_HUMAN	66040	702	182	0.259	195	208	299
DYHC1_HUMAN	532409	427	427	1	51	89	287
K1C10_HUMAN	58828	536	233	0.435	168	150	218
K22E_HUMAN	65434	456	15	0.033	125	119	212
MYH9_HUMAN	226533	1960	1713	0.874	1578	188	194
K1C9_HUMAN	62065	416	410	0.986	142	111	163
AHNK_HUMAN	629102	252	252	1	39	68	145
K2C5_HUMAN	62379	264	20	0.076	71	62	131
K2C6C_HUMAN	60026	246	0	0	66	55	125
MACF1_HUMAN	838309	143	139	0.972	6	26	111
AKAP9_HUMAN	453668	121	121	1	3	11	107
DESP_HUMAN	331775	245	245	1	61	92	92
K1C14_HUMAN	51562	196	74	0.378	58	53	85
FLNA_HUMAN	280740	979	921	0.941	203	693	83
K2C75_HUMAN	59561	152	1	0.007	38	38	76
K2C79_HUMAN	57837	142	6	0.042	36	33	73
FLNC_HUMAN	291023	727	653	0.898	153	508	66
K22O_HUMAN	65842	127	0	0	33	32	62
RN213_HUMAN	591408	68	68	1	0	8	60
K2C80_HUMAN	50526	147	23	0.156	46	44	57
PRKDC_HUMAN	469090	116	116	1	28	44	44
MYH10_HUMAN	229000	556	396	0.712	472	43	41
BIRC6_HUMAN	530256	50	50	1	2	8	40
K2C1B_HUMAN	61902	65	35	0.538	12	17	36
PLAK_HUMAN	81746	69	69	1	25	12	32
K2C78_HUMAN	56867	54	36	0.667	12	12	30
UBR4_HUMAN	573842	56	56	1	15	11	30
CLH1_HUMAN	191616	66	66	1	24	13	29
DSG1_HUMAN	113749	53	53	1	14	11	28
SACS_HUMAN	521127	28	28	1	0	1	27
FLNB_HUMAN	278165	426	369	0.866	97	303	26
CASPE_HUMAN	27681	56	56	1	15	18	23
TRFL_HUMAN	78183	39	39	1	9	7	23
HUWE1_HUMAN	481892	44	44	1	7	16	21
HORN_HUMAN	282391	40	40	1	8	11	21
K2C71_HUMAN	57293	48	10	0.208	18	9	21
DSC1_HUMAN	99988	35	35	1	8	6	21
K1C13_HUMAN	49589	45	2	0.044	12	13	20
MYCB2_HUMAN	510085	36	36	1	3	13	20
SBSN_HUMAN	60542	37	37	1	6	11	20
FILA2_HUMAN	248074	34	34	1	6	8	20
K1H1_HUMAN	47238	42	4	0.095	19	3	20
KT33B_HUMAN	46215	40	11	0.275	17	3	20
HERC2_HUMAN	527229	21	21	1	0	1	20
MYH11_HUMAN	227340	143	2	0.014	108	16	19
K2C73_HUMAN	58924	46	0	0	15	12	19
ANXA2_HUMAN	38605	36	36	1	10	7	19
ACTB_HUMAN	41738	38	38	1	12	11	15
SPB3_HUMAN	44566	32	18	0.562	9	8	15
VIME_HUMAN	53653	25	21	0.84	5	5	15
KT33A_HUMAN	45941	30	0	0	14	1	15
KRT34_HUMAN	49425	27	12	0.444	12	0	15
CALL5_HUMAN	15894	36	36	1	10	12	14
K2C72_HUMAN	55878	39	1	0.026	14	11	14
TGM3_HUMAN	76633	26	26	1	6	6	14
FILA_HUMAN	435171	24	24	1	4	6	14
KPRP_HUMAN	64137	24	24	1	7	3	14
KRT83_HUMAN	54196	36	0	0	22	0	14
DCD_HUMAN	11285	33	33	1	10	10	13
PIP_HUMAN	16573	30	30	1	10	7	13
ARGI1_HUMAN	34736	21	21	1	5	3	13
EPIPL_HUMAN	555622	16	2	0.125	0	3	13
LRP1_HUMAN	504607	15	15	1	0	2	13
MYH14_HUMAN	227872	136	13	0.096	111	13	12
K2C74_HUMAN	57866	35	0	0	12	11	12
S10A9_HUMAN	13243	29	29	1	10	7	12
K1C28_HUMAN	50568	25	0	0	8	5	12
K1C27_HUMAN	49823	23	7	0.304	8	3	12
TENX_HUMAN	458221	12	12	1	0	0	12
MAP1B_HUMAN	270635	68	68	1	14	43	11
TLN1_HUMAN	269768	217	217	1	79	128	10
ZA2G_HUMAN	34260	22	22	1	5	7	10
G3P_HUMAN	36054	22	22	1	6	6	10
CATD_HUMAN	44553	18	18	1	4	4	10
TGM1_HUMAN	89788	14	14	1	3	1	10
DYST_HUMAN	860663	12	11	0.917	1	1	10
DYHC2_HUMAN	492623	11	11	1	1	0	10
FABP5_HUMAN	15165	21	21	1	6	6	9
SPB12_HUMAN	46277	22	22	1	8	5	9
IGKC_HUMAN	11610	17	17	1	3	5	9
IGHG1_HUMAN	36107	17	15	0.882	3	5	9
K1C25_HUMAN	49319	18	2	0.111	6	3	9
KRT36_HUMAN	52248	16	3	0.188	5	2	9
ENOA_HUMAN	47170	15	13	0.867	4	2	9
GRP78_HUMAN	72334	12	9	0.75	1	2	9
HSP7C_HUMAN	70899	14	7	0.5	4	1	9
LMNA_HUMAN	74140	10	10	1	0	1	9
KR87P_HUMAN	29118	22	0	0	13	0	9
TBA1B_HUMAN	50153	22	0	0	8	6	8
S10A8_HUMAN	10836	20	20	1	7	5	8
CYTA_HUMAN	11007	18	18	1	5	5	8
SPB4_HUMAN	44855	17	3	0.176	5	4	8
CATA_HUMAN	59757	15	15	1	4	3	8
GSDMA_HUMAN	49366	13	13	1	2	3	8
VP13D_HUMAN	491917	9	9	1	0	1	8
K1C23_HUMAN	48132	9	9	1	1	0	8
UTRO_HUMAN	394467	41	41	1	7	27	7
ANXA1_HUMAN	38715	17	17	1	3	7	7
PIGR_HUMAN	83285	16	16	1	4	5	7
IGHA1_HUMAN	37656	14	14	1	3	4	7
PRDX2_HUMAN	21893	13	11	0.846	3	3	7
APOA1_HUMAN	30779	9	9	1	1	1	7
CBPA4_HUMAN	47352	9	9	1	1	1	7
FAS_HUMAN	273428	108	108	1	67	35	6
FINC_HUMAN	262626	65	65	1	41	18	6
TBA1A_HUMAN	50137	19	3	0.158	7	6	6
MAP1A_HUMAN	305486	11	11	1	0	5	6
PRDX1_HUMAN	22111	14	12	0.857	4	4	6
LC7L2_HUMAN	46515	10	7	0.7	0	4	6
KRT84_HUMAN	64843	13	0	0	4	3	6
ZG16B_HUMAN	22740	12	12	1	3	3	6
DSC3_HUMAN	99970	11	11	1	2	3	6
KRT37_HUMAN	49748	13	0	0	5	2	6
KPYM_HUMAN	57938	12	12	1	4	2	6
A1AT_HUMAN	46738	11	11	1	3	2	6
SEMG1_HUMAN	52132	8	6	0.75	0	2	6
EF2_HUMAN	95339	8	8	1	1	1	6
HSP72_HUMAN	70022	8	1	0.125	1	1	6
LEG7_HUMAN	15076	7	7	1	0	1	6
S10A7_HUMAN	11472	13	13	1	4	4	5
BPIA1_HUMAN	26714	12	12	1	3	4	5
TBA4A_HUMAN	49925	13	1	0.077	5	3	5
HS71A_HUMAN	70053	8	4	0.5	1	2	5
TPIS_HUMAN	30792	7	7	1	0	2	5
PKP1_HUMAN	82862	9	9	1	3	1	5
CYTN_HUMAN	16389	8	2	0.25	2	1	5
AMY1_HUMAN	57769	7	7	1	1	1	5
BLMH_HUMAN	52563	7	7	1	1	1	5
A2ML1_HUMAN	161108	5	5	1	0	0	5
PYR1_HUMAN	242985	78	78	1	61	13	4
LYSC_HUMAN	16538	12	12	1	3	5	4
H4_HUMAN	11368	12	12	1	3	5	4
HS90B_HUMAN	83265	12	5	0.417	4	4	4
HBA_HUMAN	15259	12	12	1	4	4	4
GGH_HUMAN	35965	10	10	1	3	3	4
LAC2_HUMAN	11295	9	9	1	2	3	4
EF1A1_HUMAN	50142	9	9	1	2	3	4
SPA12_HUMAN	47176	10	10	1	4	2	4
THIO_HUMAN	11738	9	9	1	3	2	4
LDHA_HUMAN	36690	8	8	1	2	2	4
POF1B_HUMAN	68066	7	7	1	1	2	4
HBB_HUMAN	15999	8	8	1	3	1	4
CYTS_HUMAN	16215	7	0	0	2	1	4
APOD_HUMAN	21277	7	7	1	2	1	4
HUTH_HUMAN	72699	7	7	1	2	1	4
CATB_HUMAN	37823	6	6	1	1	1	4
SAP3_HUMAN	20839	6	6	1	1	1	4
TRFE_HUMAN	77065	5	5	1	0	1	4
VINC_HUMAN	123800	5	5	1	0	1	4
1433S_HUMAN	27775	5	2	0.4	0	1	4
ECM1_HUMAN	60675	5	5	1	0	1	4
PERM_HUMAN	83870	5	5	1	1	0	4
UBB_HUMAN	25763	17	17	1	7	7	3
GGCT_HUMAN	21009	11	11	1	3	5	3
HS90A_HUMAN	84661	9	3	0.333	3	3	3
DEF1_HUMAN	10202	8	8	1	3	2	3
H2A1_HUMAN	14092	7	7	1	2	2	3
NFH_HUMAN	112480	7	0	0	2	2	3
1433Z_HUMAN	27746	5	3	0.6	0	2	3
PPIA_HUMAN	18013	7	7	1	3	1	3
IGHG2_HUMAN	35902	5	3	0.6	1	1	3
HSPB1_HUMAN	22784	5	5	1	1	1	3
XP32_HUMAN	26239	5	5	1	1	1	3
H2B1K_HUMAN	13891	4	3	0.75	0	1	3
AACT_HUMAN	47652	4	4	1	0	1	3
H2B1J_HUMAN	13905	4	3	0.75	0	1	3
1433B_HUMAN	28083	4	1	0.25	0	1	3
1433G_HUMAN	28304	4	1	0.25	0	1	3
CDSN_HUMAN	51523	4	4	1	0	1	3
NGAL_HUMAN	22589	5	5	1	2	0	3
S10AE_HUMAN	11663	5	5	1	2	0	3
SMR3B_HUMAN	8189	4	4	1	1	0	3
SPR1B_HUMAN	9889	4	4	1	1	0	3
LORI_HUMAN	25762	4	4	1	1	0	3
KR132_HUMAN	18728	4	4	1	1	0	3
DMKN_HUMAN	47083	4	4	1	1	0	3
LACRT_HUMAN	14247	4	4	1	1	0	3
PNPH_HUMAN	32119	3	3	1	0	0	3
CO3_HUMAN	187149	3	3	1	0	0	3
CAN1_HUMAN	81891	3	3	1	0	0	3
CYTT_HUMAN	16446	3	1	0.333	0	0	3
CH10_HUMAN	10933	3	3	1	0	0	3
SPTN1_HUMAN	284540	256	256	1	59	195	2
IQGA1_HUMAN	189253	24	24	1	13	9	2
COPA_HUMAN	138347	15	15	1	6	7	2
MYL6_HUMAN	16931	8	8	1	2	4	2
TRY3_HUMAN	32530	7	7	1	2	3	2
IF4G1_HUMAN	175492	63	54	0.857	59	2	2
TBB4B_HUMAN	49832	7	2	0.286	3	2	2
SG1D2_HUMAN	9926	6	6	1	2	2	2
PROF1_HUMAN	15055	5	5	1	1	2	2
BPIB1_HUMAN	52443	5	5	1	1	2	2
CALL3_HUMAN	16892	4	4	1	0	2	2
LUC7L_HUMAN	43729	4	1	0.25	0	2	2
TBB5_HUMAN	49672	6	1	0.167	3	1	2
CYTM_HUMAN	16512	4	4	1	1	1	2
A1AG1_HUMAN	23513	3	2	0.667	0	1	2
SLPI_HUMAN	14327	3	3	1	0	1	2
ALDOA_HUMAN	39421	3	3	1	0	1	2
SPB8_HUMAN	42768	3	3	1	0	1	2
B2MG_HUMAN	13716	3	3	1	0	1	2
SEMG2_HUMAN	65445	3	1	0.333	0	1	2
PSA6_HUMAN	27400	4	4	1	2	0	2
HPT_HUMAN	45206	3	3	1	1	0	2
CYTB_HUMAN	11141	3	3	1	1	0	2
LAMP2_HUMAN	44962	3	3	1	1	0	2
ENOB_HUMAN	46988	3	1	0.333	1	0	2
PSA2_HUMAN	25900	3	3	1	1	0	2
PLBL1_HUMAN	63256	3	3	1	1	0	2
FBX50_HUMAN	30848	3	3	1	1	0	2
LX12B_HUMAN	80357	2	2	1	0	0	2
FETUA_HUMAN	39326	2	2	1	0	0	2
TTHY_HUMAN	15888	2	2	1	0	0	2
CATG_HUMAN	28838	2	2	1	0	0	2
CLUS_HUMAN	52496	2	2	1	0	0	2
ACTN1_HUMAN	103059	2	2	1	0	0	2
ENPL_HUMAN	92470	2	1	0.5	0	0	2
IDE_HUMAN	117969	2	2	1	0	0	2
A1AG2_HUMAN	23604	2	1	0.5	0	0	2
TYPH_HUMAN	49956	2	2	1	0	0	2
PSA5_HUMAN	26412	2	2	1	0	0	2
PSB6_HUMAN	25359	2	2	1	0	0	2
PSB5_HUMAN	28481	2	2	1	0	0	2
VDAC2_HUMAN	31568	2	2	1	0	0	2
IF4A1_HUMAN	46155	2	2	1	0	0	2
TYB4_HUMAN	5054	2	2	1	0	0	2
PGBM_HUMAN	468831	2	2	1	0	0	2
SRS11_HUMAN	53543	2	2	1	0	0	2
ASAH1_HUMAN	44661	2	2	1	0	0	2
APRV1_HUMAN	36992	2	2	1	0	0	2
AHNK2_HUMAN	616630	2	2	1	0	0	2
TOLIP_HUMAN	30283	2	2	1	0	0	2
HECD4_HUMAN	439345	2	2	1	0	0	2
USP9X_HUMAN	292281	28	28	1	6	21	1
PCM1_HUMAN	228534	12	12	1	2	9	1
VP13C_HUMAN	422391	10	10	1	3	6	1
ITPR3_HUMAN	304107	6	4	0.667	0	5	1
RRBP1_HUMAN	152473	4	4	1	0	3	1
EIFCL_HUMAN	105474	5	5	1	2	2	1
TITIN_HUMAN	3816031	3	3	1	0	2	1
AP3B1_HUMAN	121321	4	4	1	2	1	1
CATL2_HUMAN	37330	4	4	1	2	1	1
CALM_HUMAN	16839	4	4	1	2	1	1
MY18A_HUMAN	233116	59	59	1	58	0	1
MYO5A_HUMAN	215406	34	31	0.912	33	0	1
AT2A2_HUMAN	114758	3	3	1	2	0	1
SPTB2_HUMAN	274610	209	209	1	48	161	0
GCN1_HUMAN	292759	36	36	1	3	33	0
SC16A_HUMAN	233518	33	33	1	8	25	0
HECD1_HUMAN	289385	23	23	1	2	21	0
GOGB1_HUMAN	376020	18	18	1	0	18	0
MPRI_HUMAN	274376	16	16	1	1	15	0
HELZ2_HUMAN	294652	16	16	1	1	15	0
DJC13_HUMAN	254416	79	79	1	66	13	0
GOGA4_HUMAN	261141	14	13	0.929	2	12	0
TRIO_HUMAN	346901	19	19	1	9	10	0
TB182_HUMAN	181797	27	27	1	18	9	0
EPG5_HUMAN	292482	13	13	1	4	9	0
NBEL1_HUMAN	307238	9	9	1	0	9	0
NF1_HUMAN	319373	10	10	1	2	8	0
CE290_HUMAN	290387	8	8	1	0	8	0
ANR17_HUMAN	274259	17	7	0.412	10	7	0
TEP1_HUMAN	290491	9	9	1	2	7	0
LRBA_HUMAN	319109	8	6	0.75	1	7	0
ITPR2_HUMAN	308065	8	5	0.625	1	7	0
MYOME_HUMAN	265081	7	7	1	0	7	0
CO3A1_HUMAN	138565	11	11	1	5	6	0
WNK1_HUMAN	250795	6	5	0.833	0	6	0
ANKH1_HUMAN	269459	14	4	0.286	9	5	0
TP53B_HUMAN	213575	5	5	1	0	5	0
ITPR1_HUMAN	313930	4	1	0.25	0	4	0
ASCC3_HUMAN	251461	55	55	1	52	3	0
CNOT1_HUMAN	266940	37	37	1	34	3	0
PTN13_HUMAN	276907	3	3	1	0	3	0
MIA3_HUMAN	213703	3	3	1	0	3	0
SYEP_HUMAN	170592	8	8	1	6	2	0
CO5A1_HUMAN	183561	7	7	1	5	2	0
PARP4_HUMAN	192596	7	7	1	5	2	0
PTGIS_HUMAN	57105	4	4	1	2	2	0
AKP13_HUMAN	307551	3	3	1	1	2	0
NBEA_HUMAN	327823	3	1	0.333	1	2	0
STAB1_HUMAN	275483	3	3	1	1	2	0
TEN3_HUMAN	300951	3	2	0.667	1	2	0
SYLC_HUMAN	134467	3	3	1	1	2	0
S4A7_HUMAN	136045	3	3	1	1	2	0
PCNT_HUMAN	378038	2	2	1	0	2	0
HD_HUMAN	347604	2	2	1	0	2	0
ATM_HUMAN	350688	2	2	1	0	2	0
RBM39_HUMAN	59381	2	2	1	0	2	0
MPRIP_HUMAN	116534	2	2	1	0	2	0
VP13A_HUMAN	360277	2	2	1	0	2	0
CP250_HUMAN	281138	2	2	1	0	2	0
CHD8_HUMAN	290520	2	2	1	0	2	0
TEN2_HUMAN	307788	2	1	0.5	0	2	0
IF4G3_HUMAN	176653	21	12	0.571	20	1	0
DOCK7_HUMAN	242562	43	41	0.953	43	0	0
U520_HUMAN	244509	37	37	1	37	0	0
DICER_HUMAN	218683	21	21	1	21	0	0
RPB1_HUMAN	217177	17	17	1	17	0	0
DOC11_HUMAN	237672	16	16	1	16	0	0
MYOF_HUMAN	234710	14	14	1	14	0	0
MTMR5_HUMAN	208316	13	13	1	13	0	0
MYO5B_HUMAN	213673	13	10	0.769	13	0	0
CTRO_HUMAN	231432	12	12	1	12	0	0
TRIPB_HUMAN	227587	11	11	1	11	0	0
GRDN_HUMAN	216043	11	11	1	11	0	0
PEAK1_HUMAN	193107	11	11	1	11	0	0
ZO1_HUMAN	195460	10	10	1	10	0	0
CKAP5_HUMAN	225496	9	9	1	9	0	0
ACACA_HUMAN	265555	8	8	1	8	0	0
DOCK6_HUMAN	229559	8	6	0.75	8	0	0
HELZ_HUMAN	218971	7	7	1	7	0	0
GBF1_HUMAN	206447	7	7	1	7	0	0
SMHD1_HUMAN	226375	6	6	1	6	0	0
SCRIB_HUMAN	174886	6	6	1	6	0	0
CHD4_HUMAN	218006	6	5	0.833	6	0	0
WDR81_HUMAN	211698	6	6	1	6	0	0
PRP8_HUMAN	273601	6	6	1	6	0	0
HTR5B_HUMAN	224303	6	6	1	6	0	0
KNTC1_HUMAN	250750	5	5	1	5	0	0
AFAD_HUMAN	206805	5	5	1	5	0	0
PI4KA_HUMAN	236831	4	4	1	4	0	0
DEN4C_HUMAN	186858	4	4	1	4	0	0
DOCK8_HUMAN	238530	4	2	0.5	4	0	0
CK5P2_HUMAN	215039	4	4	1	4	0	0
MYO9B_HUMAN	243402	3	3	1	3	0	0
MYLK_HUMAN	210716	3	3	1	3	0	0
PAR14_HUMAN	202801	3	3	1	3	0	0
EH1L1_HUMAN	161855	3	3	1	3	0	0
TANC1_HUMAN	202220	3	3	1	3	0	0
MYO1C_HUMAN	121683	2	2	1	2	0	0
NU214_HUMAN	213621	2	2	1	2	0	0
LAMA4_HUMAN	202525	2	2	1	2	0	0
CYFP1_HUMAN	145183	2	2	1	2	0	0
DLG5_HUMAN	213869	2	2	1	2	0	0
TTC28_HUMAN	270885	2	2	1	2	0	0
KI13B_HUMAN	202790	2	2	1	2	0	0
CT2NL_HUMAN	70159	2	2	1	2	0	0
BIG1_HUMAN	208768	2	2	1	2	0	0
